# Supplementary material for: Chromatin structure characteristics of pre-miRNA genomic sequences
Source: BMC Genomics. 2011 Jun 25;12:329. doi: 10.1186/1471-2164-12-329 (PMC3135579; doi:10.1186/1471-2164-12-329)
Supplement: Additional file 2 — A detailed annotation for each miRNA together with corresponding expression profile and nucleosome occupancy. It provides miRNA group annotation (intronic, intergenic, and exonic miRNAs), mature expression profiles, predicted promoters as well as the mean nucleosome occupancy within a 400-nt window surrounding the center of each pre-miRNA genomic sequence. "noData" represents that no data is available for this item. "unidentified" represents that the promoter for this miRNA is not identified. [file 1471-2164-12-329-S2.XLS]

## Sheet: Additional file 1
Additional file 2: A detailed annotation for each miRNA together with corresponding expression profile and nucleosome occupancy
microRNA Annotation					Predicted Promoter			Group Annotation					Expression Profile	Nucleosome Occupancy
microRNA	Chromosome	Strand	Start	End	PredictedTSS	PromoterStart	PromoterEnd	intronLocated	exonLocated	intergenic	Active-promoter	Inactive-promoter
hsa-mir-1302-2	chr1	+	20228	20366	noData	noData	noData	0	0	1	0	0	noData	0
hsa-mir-1977	chr1	-	556049	556128	noData	noData	noData	0	0	1	0	0	noData	0.575
hsa-mir-200b	chr1	+	1092346	1092441	1082807	1082307	1083307	0	0	1	1	0	16	3.05
hsa-mir-200a	chr1	+	1093105	1093195	1082807	1082307	1083307	0	0	1	1	0	24	3.275
hsa-mir-429	chr1	+	1094247	1094330	1082807	1082307	1083307	0	0	1	1	0	4	6.45
hsa-mir-551a	chr1	-	3467118	3467214	unidentified	unidentified	unidentified	1	0	0	0	0	1	8.675
hsa-mir-34a	chr1	-	9134313	9134423	9165636	9165136	9166136	0	0	1	1	0	170	12.2
hsa-mir-1290	chr1	-	19096151	19096229	noData	noData	noData	1	0	0	0	0	noData	2.375
hsa-mir-1256	chr1	-	21187393	21187512	noData	noData	noData	1	0	0	0	0	noData	5.475
hsa-mir-1976	chr1	+	26753619	26753671	noData	noData	noData	1	0	0	0	0	noData	8.75
hsa-mir-552	chr1	-	34907786	34907882	unidentified	unidentified	unidentified	0	0	1	0	1	0	8.675
hsa-mir-30e	chr1	+	40992613	40992705	40947524	40947024	40948024	1	0	0	1	0	4296	14.05
hsa-mir-30c-1	chr1	+	40995542	40995631	40947524	40947024	40948024	1	0	0	1	0	4	11.55
hsa-mir-101-1	chr1	-	65296704	65296779	65306277	65305777	65306777	0	0	1	1	0	674	9.725
hsa-mir-1262	chr1	-	68421788	68421881	noData	noData	noData	1	0	0	0	0	noData	4.025
hsa-mir-186	chr1	-	71305901	71305987	71319410	71318910	71319910	1	0	0	1	0	919	1.125
hsa-mir-760	chr1	+	94084975	94085055	94084644	94084144	94085144	0	0	1	1	0	0	4.125
hsa-mir-137	chr1	-	98284213	98284315	98292506	98292006	98293006	0	0	1	1	0	0	8.025
hsa-mir-553	chr1	+	100519384	100519452	100504364	100503864	100504864	1	0	0	1	0	0	6.7
hsa-mir-197	chr1	+	109943037	109943112	109892647	109892147	109893147	0	0	1	1	0	15	8.35
hsa-mir-320b-1	chr1	+	117015893	117015972	noData	noData	noData	0	0	1	0	0	noData	3.125
hsa-mir-942	chr1	+	117438787	117438873	117404031	117403531	117404531	1	0	0	1	0	4	4.925
hsa-mir-554	chr1	+	149784895	149784991	149779372	149778872	149779872	1	0	0	1	0	0	8.975
hsa-mir-190b	chr1	-	152432764	152432843	152438358	152437858	152438858	0	0	1	1	0	15	5.4
hsa-mir-92b	chr1	+	153431591	153431687	153430995	153430495	153431495	0	0	1	1	0	68	2.425
hsa-mir-555	chr1	-	153582764	153582860	153799757	153799257	153800257	0	1	0	1	0	0	11.175
hsa-mir-9-1	chr1	-	154656756	154656845	unidentified	unidentified	unidentified	1	0	0	0	1	0	5.725
hsa-mir-765	chr1	-	155172546	155172660	155200344	155199844	155200844	1	0	0	1	0	0	9.95
hsa-mir-556	chr1	+	160578959	160579054	unidentified	unidentified	unidentified	1	0	0	0	1	0	5.975
hsa-mir-921	chr1	-	164390603	164390659	unidentified	unidentified	unidentified	1	0	0	0	1	0	7.15
hsa-mir-1255b-2	chr1	+	166234521	166234588	noData	noData	noData	1	0	0	0	0	noData	3.275
hsa-mir-557	chr1	+	166611385	166611483	unidentified	unidentified	unidentified	0	0	1	0	1	0	5
hsa-mir-1295	chr1	-	169337492	169337571	noData	noData	noData	1	0	0	0	0	noData	5.15
hsa-mir-214	chr1	-	170374560	170374670	170416923	170416423	170417423	1	0	0	1	0	0	6.9
hsa-mir-199a-2	chr1	-	170380297	170380407	170416923	170416423	170417423	1	0	0	1	0	0	5.575
hsa-mir-488	chr1	-	175265121	175265204	unidentified	unidentified	unidentified	1	0	0	0	1	0	4.625
hsa-mir-1278	chr1	+	191372255	191372336	noData	noData	noData	1	0	0	0	0	noData	10.75
hsa-mir-181b-1	chr1	-	197094624	197094734	unidentified	unidentified	unidentified	0	0	1	0	0	63	6.9
hsa-mir-181a-1	chr1	-	197094795	197094905	unidentified	unidentified	unidentified	0	0	1	0	0	599	5.9
hsa-mir-1231	chr1	+	200044361	200044453	unidentified	unidentified	unidentified	1	0	0	0	1	0	9.3
hsa-mir-135b	chr1	-	203684052	203684149	unidentified	unidentified	unidentified	0	0	1	0	0	2	9.2
hsa-mir-29c	chr1	-	206041819	206041907	206064027	206063527	206064527	0	0	1	1	0	30920	8.45
hsa-mir-29b-2	chr1	-	206042410	206042491	206064027	206063527	206064527	0	0	1	1	0	18079	9.125
hsa-mir-205	chr1	+	207672100	207672210	unidentified	unidentified	unidentified	1	0	0	0	0	2	5.4
hsa-mir-215	chr1	-	218357817	218357927	218512377	218511877	218512877	1	0	0	1	0	1	6.65
hsa-mir-194-1	chr1	-	218358121	218358206	218512377	218511877	218512877	1	0	0	1	0	229	6.525
hsa-mir-664	chr1	-	218440502	218440584	noData	noData	noData	1	0	0	0	0	noData	6.45
hsa-mir-320b-2	chr1	-	222511328	222511466	noData	noData	noData	1	0	0	0	0	noData	8.575
hsa-mir-1182	chr1	-	229222196	229222293	noData	noData	noData	0	1	0	0	0	noData	10.35
hsa-mir-1537	chr1	-	234082922	234082983	noData	noData	noData	1	0	0	0	0	noData	6.55
hsa-mir-1265	chr10	+	14518580	14518666	noData	noData	noData	0	0	1	0	0	noData	7.075
hsa-mir-511-1	chr10	+	17927112	17927199	unidentified	unidentified	unidentified	1	0	0	0	1	0	0.4
hsa-mir-511-2	chr10	+	18174041	18174128	unidentified	unidentified	unidentified	1	0	0	0	1	0	0
hsa-mir-1915	chr10	-	21825496	21825576	noData	noData	noData	1	0	0	0	0	noData	4.525
hsa-mir-603	chr10	+	24604619	24604716	unidentified	unidentified	unidentified	1	0	0	0	1	0	4.875
hsa-mir-604	chr10	-	29873938	29874032	unidentified	unidentified	unidentified	1	0	0	0	1	0	6.825
hsa-mir-938	chr10	-	29931198	29931281	unidentified	unidentified	unidentified	1	0	0	0	1	0	7.425
hsa-mir-605	chr10	+	52729338	52729421	52504372	52503872	52504872	1	0	0	1	0	0	4.175
hsa-mir-548f-1	chr10	-	56037639	56037723	noData	noData	noData	1	0	0	0	0	noData	0.9
hsa-mir-1296	chr10	-	64802722	64802814	noData	noData	noData	1	0	0	0	0	noData	4.225
hsa-mir-1254	chr10	+	70189080	70189177	noData	noData	noData	1	0	0	0	0	noData	3.275
hsa-mir-606	chr10	+	76982221	76982317	unidentified	unidentified	unidentified	0	0	1	0	1	0	8.575
hsa-mir-346	chr10	-	88014430	88014525	unidentified	unidentified	unidentified	1	0	0	0	1	0	10.975
hsa-mir-107	chr10	-	91342483	91342564	91394013	91393513	91394513	1	0	0	1	0	1024	7.425
hsa-mir-607	chr10	-	98578415	98578511	unidentified	unidentified	unidentified	0	0	1	0	1	0	2.55
hsa-mir-1287	chr10	-	100144964	100145054	noData	noData	noData	0	1	0	0	0	noData	12.325
hsa-mir-608	chr10	+	102724731	102724831	unidentified	unidentified	unidentified	1	0	0	0	1	0	1.25
hsa-mir-146b	chr10	+	104186258	104186331	104185564	104185064	104186064	0	0	1	1	0	13287	4.925
hsa-mir-1307	chr10	-	105143999	105144148	noData	noData	noData	0	1	0	0	0	noData	15.2
hsa-mir-936	chr10	-	105797836	105797934	unidentified	unidentified	unidentified	1	0	0	0	1	0	14.075
hsa-mir-609	chr10	-	105968536	105968631	105982082	105981582	105982582	1	0	0	1	0	0	7.675
hsa-mir-548e	chr10	+	112738673	112738761	noData	noData	noData	1	0	0	0	0	noData	5.075
hsa-mir-2110	chr10	-	115923853	115923928	noData	noData	noData	0	1	0	0	0	noData	5.275
hsa-mir-202	chr10	-	134911005	134911115	unidentified	unidentified	unidentified	0	0	1	0	1	0	3.575
hsa-mir-210	chr11	-	558088	558198	558898	558398	559398	0	0	1	1	0	13	3.225
hsa-mir-675	chr11	-	1974564	1974637	unidentified	unidentified	unidentified	0	0	1	0	1	0	5.775
hsa-mir-483	chr11	-	2111939	2112015	unidentified	unidentified	unidentified	1	0	0	0	1	0	5.55
hsa-mir-302e	chr11	+	7212572	7212644	noData	noData	noData	0	0	1	0	0	noData	3.525
hsa-mir-610	chr11	+	28034937	28035033	unidentified	unidentified	unidentified	1	0	0	0	1	0	1.975
hsa-mir-129-2	chr11	+	43559519	43559609	43557328	43556828	43557828	0	0	1	1	0	0	4.3
hsa-mir-130a	chr11	+	57165246	57165335	57162556	57162056	57163056	0	0	1	1	0	1	13.025
hsa-mir-611	chr11	-	61316542	61316609	unidentified	unidentified	unidentified	1	0	0	0	1	0	12.85
hsa-mir-1908	chr11	-	61339208	61339288	noData	noData	noData	1	0	0	0	0	noData	6.05
hsa-mir-1237	chr11	+	63892649	63892751	63883379	63882879	63883879	1	0	0	1	0	0	3.4
hsa-mir-192	chr11	-	64415184	64415294	64441350	64440850	64441850	0	0	1	1	0	117	11.25
hsa-mir-194-2	chr11	-	64415402	64415487	64441350	64440850	64441850	0	0	1	1	0	364	6.8
hsa-mir-612	chr11	+	64968504	64968604	unidentified	unidentified	unidentified	0	0	1	0	1	0	3.725
hsa-mir-548k	chr11	+	69807708	69807824	noData	noData	noData	1	0	0	0	0	noData	4.725
hsa-mir-139	chr11	-	72003754	72003822	unidentified	unidentified	unidentified	1	0	0	0	0	1	6.35
hsa-mir-326	chr11	-	74723783	74723878	74741255	74740755	74741755	1	0	0	1	0	3	4.825
hsa-mir-708	chr11	-	78790713	78790801	unidentified	unidentified	unidentified	1	0	0	0	0	1	7.45
hsa-mir-1261	chr11	-	90241936	90242018	noData	noData	noData	0	0	1	0	0	noData	5.025
hsa-mir-1304	chr11	-	93106487	93106578	noData	noData	noData	0	0	1	0	0	noData	3.725
hsa-mir-548l	chr11	-	93839308	93839394	noData	noData	noData	1	0	0	0	0	noData	10
hsa-mir-34b	chr11	+	110888872	110888956	unidentified	unidentified	unidentified	0	0	1	0	1	0	2.95
hsa-mir-34c	chr11	+	110889373	110889450	unidentified	unidentified	unidentified	0	0	1	0	0	2	6.45
hsa-mir-125b-1	chr11	-	121475674	121475762	121533737	121533237	121534237	0	0	1	1	0	41	7.05
hsa-let-7a-2	chr11	-	121522439	121522511	121533737	121533237	121534237	0	0	1	1	0	199	8.05
hsa-mir-100	chr11	-	121528146	121528226	121533737	121533237	121534237	0	0	1	1	0	27	11.075
hsa-mir-200c	chr12	+	6943122	6943190	6940992	6940492	6941492	0	0	1	1	0	73	1.675
hsa-mir-141	chr12	+	6943520	6943615	6940992	6940492	6941492	0	0	1	1	0	158	5.725
hsa-mir-1244	chr12	-	9283329	9283414	noData	noData	noData	0	0	1	0	0	noData	0.675
hsa-mir-1244	chr12	+	12156152	12156237	noData	noData	noData	0	0	1	0	0	noData	2.8
hsa-mir-613	chr12	+	12808849	12808944	unidentified	unidentified	unidentified	1	0	0	0	1	0	5.6
hsa-mir-614	chr12	+	12960029	12960119	unidentified	unidentified	unidentified	0	0	1	0	1	0	7.1
hsa-mir-920	chr12	+	24256621	24256696	unidentified	unidentified	unidentified	1	0	0	0	1	0	8.25
hsa-mir-1291	chr12	-	47334493	47334580	noData	noData	noData	1	0	0	0	0	noData	8.225
hsa-mir-1293	chr12	-	48914191	48914262	noData	noData	noData	1	0	0	0	0	noData	0.875
hsa-mir-196a-2	chr12	+	52671788	52671898	unidentified	unidentified	unidentified	0	0	1	0	1	0	7.4
hsa-mir-615	chr12	+	52714000	52714096	52698112	52697612	52698612	1	0	0	1	0	0	1.7
hsa-mir-148b	chr12	+	53017266	53017365	53005278	53004778	53005778	1	0	0	1	0	398	8.975
hsa-mir-1228	chr12	+	55874553	55874626	55808376	55807876	55808876	1	0	0	1	0	0	6.925
hsa-mir-616	chr12	-	56199212	56199309	56200590	56200090	56201090	1	0	0	1	0	0	11.175
hsa-mir-26a-2	chr12	-	56504658	56504742	56526911	56526411	56527411	1	0	0	1	0	3351	7.5
hsa-let-7i	chr12	+	61283732	61283816	unidentified	unidentified	unidentified	0	0	1	0	0	13874	5.45
hsa-mir-548c	chr12	+	63302555	63302652	63290210	63289710	63290710	1	0	0	1	0	0	2.4
hsa-mir-1279	chr12	-	67953203	67953265	noData	noData	noData	0	1	0	0	0	noData	0.65
hsa-mir-1252	chr12	+	78337167	78337232	noData	noData	noData	1	0	0	0	0	noData	5.35
hsa-mir-617	chr12	-	79750442	79750539	unidentified	unidentified	unidentified	1	0	0	0	1	0	3.85
hsa-mir-618	chr12	-	79853645	79853743	unidentified	unidentified	unidentified	1	0	0	0	1	0	3.375
hsa-mir-492	chr12	+	93752304	93752420	unidentified	unidentified	unidentified	0	0	1	0	1	0	11.525
hsa-mir-331	chr12	+	94226326	94226420	94136204	94135704	94136704	0	0	1	1	0	0	9.175
hsa-mir-1251	chr12	+	96409817	96409887	noData	noData	noData	0	0	1	0	0	noData	5.975
hsa-mir-135a-2	chr12	+	96481720	96481820	unidentified	unidentified	unidentified	0	0	1	0	1	0	6.65
hsa-mir-1827	chr12	+	99107792	99107858	noData	noData	noData	0	0	1	0	0	noData	5.25
hsa-mir-619	chr12	-	107754812	107754911	107774812	107774312	107775312	1	0	0	1	0	0	5.275
hsa-mir-1302-1	chr12	-	111617221	111617364	noData	noData	noData	0	0	1	0	0	noData	4.9
hsa-mir-620	chr12	-	115070747	115070842	115199133	115198633	115199633	1	0	0	1	0	0	3.7
hsa-mir-1178	chr12	-	118635821	118635912	noData	noData	noData	1	0	0	0	0	noData	11.1
hsa-mir-320d-1	chr13	-	40199963	40200011	noData	noData	noData	0	0	1	0	0	noData	4.7
hsa-mir-621	chr13	+	40282901	40282997	40270865	40270365	40271365	0	1	0	1	0	0	8.075
hsa-mir-16-1	chr13	-	49521109	49521198	49554377	49553877	49554877	0	0	1	1	0	7267	2.575
hsa-mir-15a	chr13	-	49521255	49521338	49554377	49553877	49554877	0	0	1	1	0	2590	2.5
hsa-mir-1297	chr13	-	53784107	53784184	noData	noData	noData	0	0	1	0	0	noData	4.675
hsa-mir-622	chr13	+	89681436	89681532	unidentified	unidentified	unidentified	0	0	1	0	1	0	2.825
hsa-mir-17	chr13	+	90800859	90800943	90797900	90797400	90798400	0	0	1	1	0	90	5.05
hsa-mir-18a	chr13	+	90801005	90801076	90797900	90797400	90798400	0	0	1	1	0	88	7.35
hsa-mir-19a	chr13	+	90801145	90801227	90797900	90797400	90798400	0	0	1	1	0	345	9
hsa-mir-20a	chr13	+	90801319	90801390	90797900	90797400	90798400	0	0	1	1	0	3450	11.15
hsa-mir-19b-1	chr13	+	90801446	90801533	90797900	90797400	90798400	0	0	1	1	0	2029	11.25
hsa-mir-92a-1	chr13	+	90801568	90801646	90797900	90797400	90798400	0	0	1	1	0	207	8.3
hsa-mir-623	chr13	+	98806385	98806483	unidentified	unidentified	unidentified	1	0	0	0	1	0	11.525
hsa-mir-1267	chr13	-	106981519	106981597	noData	noData	noData	1	0	0	0	0	noData	5.35
hsa-mir-1201	chr14	-	19864445	19864530	noData	noData	noData	1	0	0	0	0	noData	3
hsa-mir-208a	chr14	-	22927644	22927715	unidentified	unidentified	unidentified	1	0	0	0	1	0	8.025
hsa-mir-208b	chr14	-	22957035	22957112	unidentified	unidentified	unidentified	1	0	0	0	1	0	8.55
hsa-mir-624	chr14	-	30553602	30553699	unidentified	unidentified	unidentified	1	0	0	0	1	0	5.1
hsa-mir-548h-1	chr14	-	63631494	63631596	noData	noData	noData	1	0	0	0	0	noData	2
hsa-mir-625	chr14	+	65007572	65007657	64948966	64948466	64949466	1	0	0	1	0	11	2.825
hsa-mir-1260	chr14	+	76802313	76802386	noData	noData	noData	0	1	0	0	0	noData	6.45
hsa-mir-342	chr14	+	99645744	99645843	99602453	99601953	99602953	1	0	0	1	0	261	9.1
hsa-mir-345	chr14	+	99843948	99844046	unidentified	unidentified	unidentified	0	0	1	0	0	102	9.675
hsa-mir-770	chr14	+	100388479	100388577	unidentified	unidentified	unidentified	0	0	1	0	1	0	6.925
hsa-mir-493	chr14	+	100405149	100405238	unidentified	unidentified	unidentified	0	0	1	0	1	0	6.275
hsa-mir-337	chr14	+	100410582	100410675	unidentified	unidentified	unidentified	0	0	1	0	1	0	6.475
hsa-mir-665	chr14	+	100411122	100411194	unidentified	unidentified	unidentified	0	0	1	0	1	0	6.3
hsa-mir-431	chr14	+	100417096	100417210	unidentified	unidentified	unidentified	0	1	0	0	1	0	4.15
hsa-mir-433	chr14	+	100417975	100418068	unidentified	unidentified	unidentified	0	1	0	0	1	0	3.3
hsa-mir-127	chr14	+	100419068	100419165	unidentified	unidentified	unidentified	0	1	0	0	1	0	5.55
hsa-mir-432	chr14	+	100420572	100420666	unidentified	unidentified	unidentified	0	1	0	0	1	0	5.9
hsa-mir-136	chr14	+	100420791	100420873	unidentified	unidentified	unidentified	0	1	0	0	1	0	5.9
hsa-mir-370	chr14	+	100447228	100447303	unidentified	unidentified	unidentified	0	0	1	0	1	0	9.825
hsa-mir-379	chr14	+	100558155	100558222	unidentified	unidentified	unidentified	0	0	1	0	1	0	9.5
hsa-mir-411	chr14	+	100559414	100559510	unidentified	unidentified	unidentified	0	0	1	0	1	0	11.575
hsa-mir-299	chr14	+	100559883	100559946	unidentified	unidentified	unidentified	0	0	1	0	1	0	4.05
hsa-mir-380	chr14	+	100561106	100561167	unidentified	unidentified	unidentified	0	0	1	0	1	0	11.65
hsa-mir-1197	chr14	+	100561653	100561741	noData	noData	noData	0	0	1	0	0	noData	8.85
hsa-mir-323	chr14	+	100561821	100561907	unidentified	unidentified	unidentified	0	0	1	0	1	0	10.425
hsa-mir-758	chr14	+	100562109	100562197	unidentified	unidentified	unidentified	0	0	1	0	1	0	7.2
hsa-mir-329-1	chr14	+	100562874	100562954	unidentified	unidentified	unidentified	0	0	1	0	1	0	4.85
hsa-mir-329-2	chr14	+	100563189	100563273	unidentified	unidentified	unidentified	0	0	1	0	1	0	3.925
hsa-mir-494	chr14	+	100565723	100565804	unidentified	unidentified	unidentified	0	0	1	0	1	0	7.25
hsa-mir-543	chr14	+	100568076	100568154	unidentified	unidentified	unidentified	0	0	1	0	1	0	7.7
hsa-mir-495	chr14	+	100569844	100569926	unidentified	unidentified	unidentified	0	0	1	0	1	0	8.125
hsa-mir-376c	chr14	+	100575779	100575845	unidentified	unidentified	unidentified	0	0	1	0	0	2	6.675
hsa-mir-376a-2	chr14	+	100576158	100576238	unidentified	unidentified	unidentified	0	0	1	0	1	0	6.15
hsa-mir-654	chr14	+	100576308	100576389	unidentified	unidentified	unidentified	0	0	1	0	1	0	6.875
hsa-mir-376b	chr14	+	100576525	100576625	unidentified	unidentified	unidentified	0	0	1	0	1	0	8.025
hsa-mir-376a-1	chr14	+	100576871	100576939	unidentified	unidentified	unidentified	0	0	1	0	1	0	5.4
hsa-mir-300	chr14	+	100577452	100577535	unidentified	unidentified	unidentified	0	0	1	0	1	0	6.5
hsa-mir-1185-1	chr14	+	100579066	100579152	noData	noData	noData	0	0	1	0	0	noData	11.675
hsa-mir-1185-2	chr14	+	100580287	100580373	noData	noData	noData	0	0	1	0	0	noData	7.85
hsa-mir-381	chr14	+	100582009	100582084	unidentified	unidentified	unidentified	0	0	1	0	1	0	7.4
hsa-mir-487b	chr14	+	100582544	100582628	unidentified	unidentified	unidentified	0	0	1	0	1	0	8.525
hsa-mir-539	chr14	+	100583410	100583488	unidentified	unidentified	unidentified	0	0	1	0	1	0	6.85
hsa-mir-889	chr14	+	100583990	100584069	unidentified	unidentified	unidentified	0	0	1	0	1	0	5.225
hsa-mir-544	chr14	+	100584747	100584838	unidentified	unidentified	unidentified	0	0	1	0	1	0	7.175
hsa-mir-655	chr14	+	100585639	100585736	unidentified	unidentified	unidentified	0	0	1	0	1	0	8.275
hsa-mir-487a	chr14	+	100588535	100588615	unidentified	unidentified	unidentified	0	0	1	0	1	0	7.075
hsa-mir-382	chr14	+	100590395	100590471	unidentified	unidentified	unidentified	0	0	1	0	1	0	7.925
hsa-mir-134	chr14	+	100590776	100590849	unidentified	unidentified	unidentified	0	0	1	0	1	0	12.25
hsa-mir-668	chr14	+	100591347	100591413	unidentified	unidentified	unidentified	0	0	1	0	1	0	6.325
hsa-mir-485	chr14	+	100591508	100591581	unidentified	unidentified	unidentified	0	0	1	0	1	0	5.075
hsa-mir-453	chr14	+	100592279	100592359	unidentified	unidentified	unidentified	0	0	1	0	1	0	7.25
hsa-mir-154	chr14	+	100595844	100595928	unidentified	unidentified	unidentified	0	0	1	0	1	0	7.825
hsa-mir-496	chr14	+	100596662	100596764	unidentified	unidentified	unidentified	0	0	1	0	1	0	8.15
hsa-mir-377	chr14	+	100598139	100598208	unidentified	unidentified	unidentified	0	0	1	0	1	0	8.25
hsa-mir-541	chr14	+	100600584	100600668	unidentified	unidentified	unidentified	0	0	1	0	1	0	10.55
hsa-mir-409	chr14	+	100601389	100601468	unidentified	unidentified	unidentified	0	0	1	0	1	0	6.35
hsa-mir-412	chr14	+	100601536	100601627	unidentified	unidentified	unidentified	0	0	1	0	1	0	6.675
hsa-mir-369	chr14	+	100601687	100601757	unidentified	unidentified	unidentified	0	0	1	0	1	0	5.4
hsa-mir-410	chr14	+	100602001	100602081	unidentified	unidentified	unidentified	0	0	1	0	1	0	6.9
hsa-mir-656	chr14	+	100602813	100602891	unidentified	unidentified	unidentified	0	0	1	0	1	0	6.475
hsa-mir-1247	chr14	-	101096376	101096512	noData	noData	noData	0	0	1	0	0	noData	4.375
hsa-mir-203	chr14	+	103653494	103653604	103614305	103613805	103614805	0	0	1	1	0	2	4.05
hsa-mir-1268	chr15	-	20014592	20014644	noData	noData	noData	0	0	1	0	0	noData	1.4
hsa-mir-211	chr15	-	29144526	29144636	unidentified	unidentified	unidentified	1	0	0	0	1	0	5.5
hsa-mir-1233	chr15	-	32461561	32461643	noData	noData	noData	1	0	0	0	0	noData	0
hsa-mir-1233	chr15	-	32607782	32607864	noData	noData	noData	1	0	0	0	0	noData	0
hsa-mir-626	chr15	+	39771074	39771168	39740364	39739864	39740864	1	0	0	1	0	0	4.175
hsa-mir-627	chr15	-	40279059	40279156	40287916	40287416	40288416	1	0	0	1	0	31	2.725
hsa-mir-1282	chr15	-	41873148	41873249	noData	noData	noData	1	0	0	0	0	noData	4.05
hsa-mir-147b	chr15	+	43512539	43512619	43510008	43509508	43510508	0	1	0	1	0	1	6.3
hsa-mir-1266	chr15	-	50356605	50356689	noData	noData	noData	1	0	0	0	0	noData	2.6
hsa-mir-1300	chr15	-	51017858	51017946	noData	noData	noData	0	0	1	0	0	noData	4.325
hsa-mir-628	chr15	-	53452429	53452524	53487822	53487322	53488322	1	0	0	1	0	9	5.4
hsa-mir-190	chr15	+	60903208	60903293	unidentified	unidentified	unidentified	1	0	0	0	0	8	9.525
hsa-mir-422a	chr15	-	61950181	61950271	61972243	61971743	61972743	0	0	1	1	0	0	9.725
hsa-mir-1272	chr15	-	62841638	62841767	noData	noData	noData	1	0	0	0	0	noData	12.3
hsa-mir-629	chr15	-	68158764	68158861	68177331	68176831	68177831	1	0	0	1	0	22	5.725
hsa-mir-630	chr15	+	70666611	70666708	70553252	70552752	70553752	0	0	1	1	0	0	8.15
hsa-mir-631	chr15	-	73433004	73433079	73447640	73447140	73448140	1	0	0	1	0	0	10
hsa-mir-184	chr15	+	77289184	77289268	unidentified	unidentified	unidentified	0	0	1	0	0	1	6.35
hsa-mir-549	chr15	-	78921373	78921469	unidentified	unidentified	unidentified	1	0	0	0	1	0	6.4
hsa-mir-1276	chr15	-	84114730	84114813	noData	noData	noData	1	0	0	0	0	noData	13.95
hsa-mir-1179	chr15	+	86952341	86952432	noData	noData	noData	0	0	1	0	0	noData	9.35
hsa-mir-7-2	chr15	+	86956059	86956169	unidentified	unidentified	unidentified	0	0	1	0	0	39	9.425
hsa-mir-9-3	chr15	+	87712251	87712341	unidentified	unidentified	unidentified	0	0	1	0	1	0	8.15
hsa-mir-1469	chr15	+	94677493	94677540	noData	noData	noData	1	0	0	0	0	noData	1.925
hsa-mir-1302-2	chr15	-	100318184	100318322	noData	noData	noData	0	0	1	0	0	noData	0
hsa-mir-662	chr16	+	760183	760278	unidentified	unidentified	unidentified	0	1	0	0	1	0	1.75
hsa-mir-1225	chr16	-	2080196	2080286	unidentified	unidentified	unidentified	1	0	0	0	1	0	4
hsa-mir-940	chr16	+	2261748	2261842	2258921	2258421	2259421	0	0	1	1	0	0	3.325
hsa-mir-548h-2	chr16	-	11307797	11307885	noData	noData	noData	0	0	1	0	0	noData	4.05
hsa-mir-193b	chr16	+	14305324	14305407	unidentified	unidentified	unidentified	0	0	1	0	0	43	3.025
hsa-mir-365-1	chr16	+	14310642	14310729	unidentified	unidentified	unidentified	0	0	1	0	0	1	6.375
hsa-mir-1972	chr16	-	15011678	15011755	noData	noData	noData	1	0	0	0	0	noData	2.575
hsa-mir-484	chr16	+	15644651	15644730	unidentified	unidentified	unidentified	0	1	0	0	0	451	1.75
hsa-mir-1826	chr16	+	33873008	33873093	noData	noData	noData	0	0	1	0	0	noData	34.15
hsa-mir-138-2	chr16	+	55449930	55450014	55321583	55321083	55322083	0	0	1	1	0	3	7.95
hsa-mir-328	chr16	-	65793724	65793799	65815720	65815220	65816220	1	0	0	1	0	1	7.5
hsa-mir-1538	chr16	-	68157211	68157272	noData	noData	noData	0	1	0	0	0	noData	4.975
hsa-mir-140	chr16	+	68524484	68524584	68353568	68353068	68354068	1	0	0	1	0	193	10.275
hsa-mir-1972	chr16	+	68621749	68621826	noData	noData	noData	0	0	1	0	0	noData	0.9
hsa-mir-1910	chr16	-	84332727	84332807	noData	noData	noData	1	0	0	0	0	noData	13.45
hsa-mir-22	chr17	-	1563946	1564031	unidentified	unidentified	unidentified	0	0	1	0	0	869	8.775
hsa-mir-132	chr17	-	1899951	1900052	1900200	1899700	1900700	0	0	1	1	0	24	1.175
hsa-mir-212	chr17	-	1900314	1900424	unidentified	unidentified	unidentified	0	0	1	0	0	5	0.7
hsa-mir-1253	chr17	-	2598121	2598226	noData	noData	noData	0	0	1	0	0	noData	5.25
hsa-mir-195	chr17	-	6861657	6861744	unidentified	unidentified	unidentified	0	0	1	0	0	264	3.225
hsa-mir-497	chr17	-	6861953	6862065	unidentified	unidentified	unidentified	0	0	1	0	0	5	3.625
hsa-mir-324	chr17	-	7067339	7067422	7078762	7078262	7079262	1	0	0	1	0	15	11
hsa-mir-744	chr17	+	11925940	11926038	11864818	11864318	11865318	1	0	0	1	0	65	11.325
hsa-mir-548h-3	chr17	-	13387570	13387688	noData	noData	noData	1	0	0	0	0	noData	1.45
hsa-mir-1288	chr17	+	16126052	16126127	noData	noData	noData	1	0	0	0	0	noData	4.3
hsa-mir-33b	chr17	-	17657874	17657970	17680554	17680054	17681054	1	0	0	1	0	3	3.675
hsa-mir-1180	chr17	-	19188411	19188480	noData	noData	noData	1	0	0	0	0	noData	2.75
hsa-mir-451	chr17	-	24212512	24212584	unidentified	unidentified	unidentified	0	0	1	0	0	97	4.2
hsa-mir-144	chr17	-	24212676	24212762	unidentified	unidentified	unidentified	0	0	1	0	0	1	7.075
hsa-mir-423	chr17	+	25468222	25468316	25467902	25467402	25468402	1	0	0	1	0	145	5
hsa-mir-193a	chr17	+	26911127	26911215	26900807	26900307	26901307	0	0	1	1	0	10	2.2
hsa-mir-365-2	chr17	+	26926542	26926653	26900807	26900307	26901307	0	0	1	1	0	19	8.725
hsa-mir-632	chr17	+	27701240	27701334	27701198	27700698	27701698	0	1	0	1	0	0	3.8
hsa-mir-152	chr17	-	43469525	43469612	unidentified	unidentified	unidentified	1	0	0	0	0	41	7.425
hsa-mir-1203	chr17	-	43588787	43588872	noData	noData	noData	1	0	0	0	0	noData	5.625
hsa-mir-10a	chr17	-	44012198	44012308	44018209	44017709	44018709	0	0	1	1	0	70	1.65
hsa-mir-196a-1	chr17	-	44064850	44064920	unidentified	unidentified	unidentified	0	0	1	0	1	0	4.575
hsa-mir-142	chr17	-	53763591	53763678	53764912	53764412	53765412	0	0	1	1	0	1234	3.375
hsa-mir-454	chr17	-	54569900	54570015	54587162	54586662	54587662	1	0	0	1	0	582	4.525
hsa-mir-301a	chr17	-	54583278	54583364	54587162	54586662	54587662	1	0	0	1	0	24	2.275
hsa-mir-21	chr17	+	55273408	55273480	55270037	55269537	55270537	0	0	1	1	0	100680	7.1
hsa-mir-633	chr17	+	58375307	58375405	unidentified	unidentified	unidentified	0	0	1	0	1	0	4.25
hsa-mir-634	chr17	+	62213651	62213748	unidentified	unidentified	unidentified	1	0	0	0	1	0	6.225
hsa-mir-548d-2	chr17	-	62898066	62898163	62902239	62901739	62902739	1	0	0	1	0	0	1.7
hsa-mir-635	chr17	-	63932186	63932284	63946134	63945634	63946634	1	0	0	1	0	0	8.6
hsa-mir-636	chr17	-	72244126	72244225	72244867	72244367	72245367	1	0	0	1	0	0	4.925
hsa-mir-657	chr17	-	76713670	76713768	unidentified	unidentified	unidentified	1	0	0	0	1	0	8.775
hsa-mir-338	chr17	-	76714277	76714344	unidentified	unidentified	unidentified	1	0	0	0	1	0	5.425
hsa-mir-1250	chr17	-	76721590	76721703	noData	noData	noData	1	0	0	0	0	noData	7.075
hsa-mir-320c-1	chr18	+	17517468	17517556	noData	noData	noData	1	0	0	0	0	noData	2.425
hsa-mir-133a-1	chr18	-	17659656	17659744	unidentified	unidentified	unidentified	1	0	0	0	1	0	5.6
hsa-mir-1-2	chr18	-	17662962	17663047	unidentified	unidentified	unidentified	1	0	0	0	1	0	4.2
hsa-mir-320c-2	chr18	+	20155647	20155697	noData	noData	noData	1	0	0	0	0	noData	4.625
hsa-mir-302f	chr18	+	26132873	26132924	noData	noData	noData	0	0	1	0	0	noData	2.975
hsa-mir-187	chr18	-	31738778	31738887	31784572	31784072	31785072	0	0	1	1	0	0	11.45
hsa-mir-924	chr18	-	35456084	35456137	unidentified	unidentified	unidentified	0	0	1	0	1	0	7.325
hsa-mir-1539	chr18	+	45267740	45267790	noData	noData	noData	0	0	1	0	0	noData	8.7
hsa-mir-122	chr18	+	54269285	54269370	54256871	54256371	54257371	0	0	1	1	0	0	10.9
hsa-mir-1302-2	chr19	+	22972	23110	noData	noData	noData	0	0	1	0	0	noData	0
hsa-mir-1909	chr19	-	1767157	1767237	noData	noData	noData	1	0	0	0	0	noData	6.65
hsa-mir-1227	chr19	-	2185060	2185148	2187315	2186815	2187815	1	0	0	1	0	0	5.875
hsa-mir-637	chr19	-	3912411	3912510	3922002	3921502	3922502	1	0	0	1	0	0	5.025
hsa-mir-7-3	chr19	+	4721681	4721791	unidentified	unidentified	unidentified	0	0	1	0	0	295	5.2
hsa-mir-220b	chr19	+	6446958	6447045	unidentified	unidentified	unidentified	0	1	0	0	1	0	6.6
hsa-mir-1181	chr19	-	10375133	10375214	noData	noData	noData	0	1	0	0	0	noData	6.3
hsa-mir-1238	chr19	+	10523797	10523880	10515541	10515041	10516041	1	0	0	1	0	0	5.8
hsa-mir-638	chr19	+	10690079	10690179	10689075	10688575	10689575	1	0	0	1	0	0	3.875
hsa-mir-199a-1	chr19	-	10789101	10789172	unidentified	unidentified	unidentified	1	0	0	0	1	0	5.7
hsa-mir-24-2	chr19	-	13808100	13808173	13808717	13808217	13809217	0	0	1	1	0	412	8.175
hsa-mir-27a	chr19	-	13808253	13808331	13808717	13808217	13809217	0	0	1	1	0	2311	8
hsa-mir-23a	chr19	-	13808400	13808473	13808717	13808217	13809217	0	0	1	1	0	820	6.425
hsa-mir-181c	chr19	+	13846512	13846622	13834183	13833683	13834683	0	0	1	1	0	321	5.925
hsa-mir-181d	chr19	+	13846688	13846825	13834183	13833683	13834683	0	0	1	1	0	54	7.95
hsa-mir-639	chr19	+	14501354	14501452	14501354	14500854	14501854	0	1	0	1	0	0	5.65
hsa-mir-1470	chr19	+	15421358	15421419	noData	noData	noData	1	0	0	0	0	noData	1.175
hsa-mir-640	chr19	+	19406871	19406967	19377145	19376645	19377645	1	0	0	1	0	0	6.875
hsa-mir-1270	chr19	-	20371079	20371162	noData	noData	noData	1	0	0	0	0	noData	1.5
hsa-mir-641	chr19	-	45480289	45480388	45483678	45483178	45484178	1	0	0	1	0	4	6.925
hsa-mir-330	chr19	-	50834091	50834185	50841094	50840594	50841594	1	0	0	1	0	9	7.85
hsa-mir-642	chr19	+	50870025	50870122	50863639	50863139	50864139	1	0	0	1	0	1	3.725
hsa-mir-769	chr19	+	51214029	51214147	51211665	51211165	51212165	0	0	1	1	0	282	5.2
hsa-mir-220c	chr19	-	53755340	53755423	unidentified	unidentified	unidentified	1	0	0	0	1	0	5.625
hsa-mir-150	chr19	-	54695853	54695937	54696097	54695597	54696597	0	0	1	1	0	13849	5.2
hsa-mir-99b	chr19	+	56887676	56887746	56885983	56885483	56886483	0	0	1	1	0	23	6.975
hsa-let-7e	chr19	+	56887850	56887929	56885983	56885483	56886483	0	0	1	1	0	570	7.975
hsa-mir-125a	chr19	+	56888318	56888404	56885983	56885483	56886483	0	0	1	1	0	489	8.175
hsa-mir-643	chr19	+	57476861	57476958	57464635	57464135	57465135	1	0	0	1	0	6	5.325
hsa-mir-512-1	chr19	+	58861744	58861828	unidentified	unidentified	unidentified	0	0	1	0	1	0	0.625
hsa-mir-512-2	chr19	+	58864222	58864320	unidentified	unidentified	unidentified	0	0	1	0	1	0	0.25
hsa-mir-1323	chr19	+	58867033	58867106	noData	noData	noData	0	0	1	0	0	noData	6.85
hsa-mir-498	chr19	+	58869262	58869386	unidentified	unidentified	unidentified	0	0	1	0	1	0	7.2
hsa-mir-520e	chr19	+	58870776	58870863	unidentified	unidentified	unidentified	0	0	1	0	1	0	2.525
hsa-mir-515-1	chr19	+	58874068	58874151	unidentified	unidentified	unidentified	0	0	1	0	1	0	1.25
hsa-mir-519e	chr19	+	58875005	58875089	unidentified	unidentified	unidentified	0	0	1	0	1	0	2
hsa-mir-520f	chr19	+	58877224	58877311	unidentified	unidentified	unidentified	0	0	1	0	1	0	2.05
hsa-mir-515-2	chr19	+	58880074	58880157	unidentified	unidentified	unidentified	0	0	1	0	1	0	1.425
hsa-mir-519c	chr19	+	58881534	58881621	unidentified	unidentified	unidentified	0	0	1	0	1	0	3.75
hsa-mir-1283-1	chr19	+	58883546	58883633	noData	noData	noData	0	0	1	0	0	noData	2.7
hsa-mir-520a	chr19	+	58885946	58886031	unidentified	unidentified	unidentified	0	0	1	0	1	0	2.825
hsa-mir-526b	chr19	+	58889458	58889541	unidentified	unidentified	unidentified	0	0	1	0	1	0	4.2
hsa-mir-519b	chr19	+	58890278	58890359	unidentified	unidentified	unidentified	0	0	1	0	1	0	2.925
hsa-mir-525	chr19	+	58892598	58892683	unidentified	unidentified	unidentified	0	0	1	0	1	0	2.925
hsa-mir-523	chr19	+	58893450	58893537	unidentified	unidentified	unidentified	0	0	1	0	1	0	1.8
hsa-mir-518f	chr19	+	58895080	58895167	unidentified	unidentified	unidentified	0	0	1	0	1	0	1.7
hsa-mir-520b	chr19	+	58896292	58896353	unidentified	unidentified	unidentified	0	0	1	0	1	0	2.025
hsa-mir-518b	chr19	+	58897802	58897885	unidentified	unidentified	unidentified	0	0	1	0	1	0	1.75
hsa-mir-526a-1	chr19	+	58901317	58901402	unidentified	unidentified	unidentified	0	0	1	0	1	0	1.975
hsa-mir-520c	chr19	+	58902518	58902605	unidentified	unidentified	unidentified	0	0	1	0	1	0	3.125
hsa-mir-518c	chr19	+	58903800	58903901	unidentified	unidentified	unidentified	0	0	1	0	1	0	4.15
hsa-mir-524	chr19	+	58906067	58906154	unidentified	unidentified	unidentified	0	0	1	0	1	0	1.25
hsa-mir-517a	chr19	+	58907333	58907420	unidentified	unidentified	unidentified	0	0	1	0	1	0	4.4
hsa-mir-519d	chr19	+	58908412	58908500	unidentified	unidentified	unidentified	0	0	1	0	1	0	8.425
hsa-mir-521-2	chr19	+	58911659	58911746	unidentified	unidentified	unidentified	0	0	1	0	1	0	2.125
hsa-mir-520d	chr19	+	58915161	58915248	unidentified	unidentified	unidentified	0	0	1	0	1	0	3.6
hsa-mir-517b	chr19	+	58916141	58916208	unidentified	unidentified	unidentified	0	0	1	0	1	0	3.95
hsa-mir-520g	chr19	+	58917231	58917321	unidentified	unidentified	unidentified	0	0	1	0	1	0	1.825
hsa-mir-516b-2	chr19	+	58920507	58920592	unidentified	unidentified	unidentified	0	0	1	0	1	0	2.075
hsa-mir-526a-2	chr19	+	58921987	58922052	unidentified	unidentified	unidentified	0	0	1	0	1	0	4.8
hsa-mir-518e	chr19	+	58924903	58924991	unidentified	unidentified	unidentified	0	0	1	0	1	0	1.225
hsa-mir-518a-1	chr19	+	58926071	58926156	unidentified	unidentified	unidentified	0	0	1	0	1	0	3.175
hsa-mir-518d	chr19	+	58929942	58930029	unidentified	unidentified	unidentified	0	0	1	0	1	0	2.65
hsa-mir-516b-1	chr19	+	58931910	58932000	unidentified	unidentified	unidentified	0	0	1	0	1	0	3.15
hsa-mir-518a-2	chr19	+	58934398	58934485	unidentified	unidentified	unidentified	0	0	1	0	1	0	2.95
hsa-mir-517c	chr19	+	58936378	58936473	unidentified	unidentified	unidentified	0	0	1	0	1	0	4.5
hsa-mir-520h	chr19	+	58937577	58937665	unidentified	unidentified	unidentified	0	0	1	0	1	0	0.425
hsa-mir-521-1	chr19	+	58943701	58943788	unidentified	unidentified	unidentified	0	0	1	0	1	0	3.825
hsa-mir-522	chr19	+	58946276	58946363	unidentified	unidentified	unidentified	0	0	1	0	1	0	3.45
hsa-mir-519a-1	chr19	+	58947462	58947547	unidentified	unidentified	unidentified	0	0	1	0	1	0	2.9
hsa-mir-527	chr19	+	58949083	58949168	unidentified	unidentified	unidentified	0	0	1	0	1	0	0.5
hsa-mir-516a-1	chr19	+	58951806	58951896	unidentified	unidentified	unidentified	0	0	1	0	1	0	1.525
hsa-mir-1283-2	chr19	+	58953297	58953384	noData	noData	noData	0	0	1	0	0	noData	0.65
hsa-mir-516a-2	chr19	+	58956198	58956288	unidentified	unidentified	unidentified	0	0	1	0	1	0	1.375
hsa-mir-519a-2	chr19	+	58957409	58957496	unidentified	unidentified	unidentified	0	0	1	0	1	0	1.45
hsa-mir-371	chr19	+	58982740	58982807	unidentified	unidentified	unidentified	0	0	1	0	1	0	6.175
hsa-mir-372	chr19	+	58982955	58983022	unidentified	unidentified	unidentified	0	0	1	0	1	0	6.525
hsa-mir-373	chr19	+	58983770	58983839	unidentified	unidentified	unidentified	0	0	1	0	1	0	3.575
hsa-mir-935	chr19	+	59177372	59177463	59172658	59172158	59173158	0	1	0	1	0	0	2.575
hsa-mir-1274b	chr19	-	62716186	62716253	noData	noData	noData	0	0	1	0	0	noData	2.575
hsa-mir-1301	chr2	-	25405012	25405094	noData	noData	noData	1	0	0	0	0	noData	6.75
hsa-mir-558	chr2	+	32610723	32610817	32435401	32434901	32435901	1	0	0	1	0	0	5.35
hsa-mir-559	chr2	+	47458317	47458413	unidentified	unidentified	unidentified	1	0	0	0	1	0	2.525
hsa-mir-217	chr2	-	56063605	56063715	unidentified	unidentified	unidentified	0	0	1	0	1	0	2.975
hsa-mir-216a	chr2	-	56069588	56069698	unidentified	unidentified	unidentified	0	0	1	0	1	0	8.5
hsa-mir-216b	chr2	-	56081352	56081434	unidentified	unidentified	unidentified	0	0	1	0	1	0	5.175
hsa-mir-1285-2	chr2	-	70333553	70333641	noData	noData	noData	0	0	1	0	0	noData	0.6
hsa-mir-1302-3	chr2	-	114057005	114057143	noData	noData	noData	0	0	1	0	0	noData	10.85
hsa-mir-663b	chr2	-	132731008	132731123	noData	noData	noData	0	0	1	0	0	noData	9.9
hsa-mir-128-1	chr2	+	136139436	136139518	unidentified	unidentified	unidentified	1	0	0	0	0	14	6.95
hsa-mir-1978	chr2	-	149355834	149355887	noData	noData	noData	1	0	0	0	0	noData	13.525
hsa-mir-933	chr2	-	175740606	175740683	175741197	175740697	175741697	1	0	0	1	0	0	9.95
hsa-mir-10b	chr2	+	176723276	176723386	unidentified	unidentified	unidentified	0	0	1	0	1	0	7.725
hsa-mir-1246	chr2	-	177173953	177174026	noData	noData	noData	0	0	1	0	0	noData	12.725
hsa-mir-1258	chr2	-	180433807	180433880	noData	noData	noData	1	0	0	0	0	noData	2.575
hsa-mir-561	chr2	+	188870463	188870560	unidentified	unidentified	unidentified	1	0	0	0	1	0	2.925
hsa-mir-1245	chr2	+	189551062	189551132	noData	noData	noData	1	0	0	0	0	noData	2.275
hsa-mir-1302-4	chr2	-	207842243	207842393	noData	noData	noData	0	0	1	0	0	noData	3.6
hsa-mir-548f-2	chr2	-	212999231	212999329	noData	noData	noData	1	0	0	0	0	noData	1.25
hsa-mir-26b	chr2	+	218975612	218975689	218969838	218969338	218970338	1	0	0	1	0	9254	6.4
hsa-mir-375	chr2	-	219574610	219574674	unidentified	unidentified	unidentified	0	0	1	0	1	0	1.875
hsa-mir-153-1	chr2	-	219867076	219867166	219868059	219867559	219868559	1	0	0	1	0	0	5.625
hsa-mir-1244	chr2	+	232286267	232286352	noData	noData	noData	0	1	0	0	0	noData	0.275
hsa-mir-1471	chr2	-	232465195	232465252	noData	noData	noData	0	0	1	0	0	noData	8.9
hsa-mir-562	chr2	+	232745606	232745701	232534639	232534139	232535139	1	0	0	1	0	0	5.15
hsa-mir-149	chr2	+	241044090	241044179	241023257	241022757	241023757	1	0	0	1	0	0	2.9
hsa-mir-1292	chr20	+	2581422	2581488	noData	noData	noData	1	0	0	0	0	noData	6.825
hsa-mir-103-2	chr20	+	3846140	3846218	3818028	3817528	3818528	1	0	0	1	0	128	6.875
hsa-mir-103-2-as	chr20	-	3846148	3846210	noData	noData	noData	1	0	0	0	0	noData	6.725
hsa-mir-663	chr20	-	26136821	26136914	26137229	26136729	26137729	0	0	1	1	0	0	22.525
hsa-mir-1825	chr20	+	30289258	30289311	noData	noData	noData	0	1	0	0	0	noData	4.55
hsa-mir-644	chr20	+	32517790	32517884	32414741	32414241	32415241	1	0	0	1	0	0	1.75
hsa-mir-499	chr20	+	33041839	33041961	unidentified	unidentified	unidentified	1	0	0	0	0	4	8.075
hsa-mir-1289-1	chr20	-	33505189	33505333	noData	noData	noData	0	0	1	0	0	noData	2.45
hsa-mir-1259	chr20	+	47330253	47330364	noData	noData	noData	0	0	1	0	0	noData	2.525
hsa-mir-645	chr20	+	48635729	48635823	48560285	48559785	48560785	0	0	1	1	0	0	14.25
hsa-mir-1302-5	chr20	-	48664579	48664729	noData	noData	noData	1	0	0	0	0	noData	4.025
hsa-mir-296	chr20	-	56826064	56826144	unidentified	unidentified	unidentified	0	0	1	0	1	0	4.275
hsa-mir-298	chr20	-	56826675	56826763	unidentified	unidentified	unidentified	0	0	1	0	1	0	8.725
hsa-mir-646	chr20	+	58316926	58317020	58146937	58146437	58147437	0	0	1	1	0	0	4.025
hsa-mir-1257	chr20	-	59961996	59962113	noData	noData	noData	0	0	1	0	0	noData	9.525
hsa-mir-1-1	chr20	+	60561957	60562028	unidentified	unidentified	unidentified	1	0	0	0	0	4	10.875
hsa-mir-133a-2	chr20	+	60572563	60572665	unidentified	unidentified	unidentified	1	0	0	0	1	0	6.95
hsa-mir-124-3	chr20	+	61280296	61280383	61204092	61203592	61204592	0	0	1	1	0	0	3.875
hsa-mir-941-1	chr20	+	62021237	62021326	61997532	61997032	61998032	1	0	0	1	0	0	0.8
hsa-mir-941-2	chr20	+	62021544	62021633	61997532	61997032	61998032	1	0	0	1	0	0	0
hsa-mir-941-3	chr20	+	62021656	62021745	61997532	61997032	61998032	1	0	0	1	0	0	0
hsa-mir-1914	chr20	-	62043261	62043341	noData	noData	noData	1	0	0	0	0	noData	4.875
hsa-mir-647	chr20	-	62044427	62044523	62050986	62050486	62051486	1	0	0	1	0	0	4.4
hsa-mir-99a	chr21	+	16833279	16833360	unidentified	unidentified	unidentified	0	0	1	0	0	284	5.25
hsa-let-7c	chr21	+	16834018	16834102	unidentified	unidentified	unidentified	0	0	1	0	0	159	6.65
hsa-mir-125b-2	chr21	+	16884427	16884516	unidentified	unidentified	unidentified	0	0	1	0	0	8	7.35
hsa-mir-155	chr21	+	25868162	25868227	unidentified	unidentified	unidentified	0	0	1	0	0	1793	7.55
hsa-mir-802	chr21	+	36014882	36014976	35823486	35822986	35823986	0	0	1	1	0	0	12.975
hsa-mir-648	chr22	-	16843633	16843727	16886728	16886228	16887228	1	0	0	1	0	0	9.05
hsa-mir-185	chr22	+	18400661	18400743	18388326	18387826	18388826	1	0	0	1	0	639	6.975
hsa-mir-1306	chr22	+	18453580	18453665	noData	noData	noData	0	1	0	0	0	noData	5.2
hsa-mir-1286	chr22	-	18616656	18616734	noData	noData	noData	1	0	0	0	0	noData	12.75
hsa-mir-649	chr22	-	19718464	19718561	unidentified	unidentified	unidentified	0	0	1	0	1	0	3.65
hsa-mir-301b	chr22	+	20337269	20337347	20336437	20335937	20336937	0	0	1	1	0	1	5.25
hsa-mir-130b	chr22	+	20337592	20337674	20336437	20335937	20336937	0	0	1	1	0	24	8.3
hsa-mir-650	chr22	+	21495269	21495365	unidentified	unidentified	unidentified	0	0	1	0	1	0	6.175
hsa-mir-548j	chr22	-	25281177	25281289	noData	noData	noData	1	0	0	0	0	noData	8.3
hsa-mir-658	chr22	-	36570224	36570324	36570410	36569910	36570910	0	0	1	1	0	0	9.7
hsa-mir-659	chr22	-	36573630	36573727	unidentified	unidentified	unidentified	0	0	1	0	1	0	2.375
hsa-mir-1281	chr22	+	39818462	39818516	noData	noData	noData	0	0	1	0	0	noData	2.8
hsa-mir-33a	chr22	+	40626893	40626962	40588313	40587813	40588813	1	0	0	1	0	9	13.925
hsa-mir-1249	chr22	-	43975498	43975564	noData	noData	noData	1	0	0	0	0	noData	7.675
hsa-let-7a-3	chr22	+	44887292	44887366	unidentified	unidentified	unidentified	0	0	1	0	0	2880	5.45
hsa-let-7b	chr22	+	44888229	44888312	unidentified	unidentified	unidentified	0	0	1	0	0	2835	5.175
hsa-mir-885	chr3	-	10411172	10411246	10454423	10453923	10454923	1	0	0	1	0	0	9.9
hsa-mir-563	chr3	+	15890281	15890360	unidentified	unidentified	unidentified	0	0	1	0	1	0	4.675
hsa-mir-128-2	chr3	+	35760971	35761055	unidentified	unidentified	unidentified	1	0	0	0	0	74	7.275
hsa-mir-26a-1	chr3	+	37985898	37985975	37876873	37876373	37877373	1	0	0	1	0	14797	10.475
hsa-mir-138-1	chr3	+	44130707	44130806	unidentified	unidentified	unidentified	0	0	1	0	1	0	10.225
hsa-mir-564	chr3	+	44878383	44878477	44878359	44877859	44878859	0	1	0	1	0	0	4.5
hsa-mir-1226	chr3	+	47866048	47866123	47841564	47841064	47842064	1	0	0	1	0	1	9.8
hsa-mir-425	chr3	-	49032584	49032671	unidentified	unidentified	unidentified	1	0	0	0	0	531	4.65
hsa-mir-191	chr3	-	49033054	49033146	unidentified	unidentified	unidentified	1	0	0	0	0	630	10.4
hsa-mir-566	chr3	+	50185762	50185856	unidentified	unidentified	unidentified	1	0	0	0	1	0	1.1
hsa-let-7g	chr3	-	52277333	52277417	52287726	52287226	52288226	1	0	0	1	0	64061	4.75
hsa-mir-135a-1	chr3	-	52303274	52303364	unidentified	unidentified	unidentified	0	1	0	0	0	3	8.75
hsa-mir-1284	chr3	-	71673810	71673930	noData	noData	noData	1	0	0	0	0	noData	2.5
hsa-mir-1324	chr3	+	75762603	75762699	noData	noData	noData	0	0	1	0	0	noData	7.975
hsa-mir-567	chr3	+	113314337	113314435	113287979	113287479	113288479	1	0	0	1	0	0	8.325
hsa-mir-568	chr3	-	115518011	115518106	unidentified	unidentified	unidentified	0	0	1	0	1	0	2.125
hsa-mir-198	chr3	-	121597204	121597266	unidentified	unidentified	unidentified	0	1	0	0	1	0	8.475
hsa-mir-548i-1	chr3	-	126991936	126992085	noData	noData	noData	0	0	1	0	0	noData	3.6
hsa-mir-1280	chr3	+	129563697	129563791	noData	noData	noData	1	0	0	0	0	noData	11.55
hsa-mir-15b	chr3	+	161605069	161605167	161600546	161600046	161601046	1	0	0	1	0	1931	7.65
hsa-mir-16-2	chr3	+	161605226	161605307	161600546	161600046	161601046	1	0	0	1	0	893	7.45
hsa-mir-1263	chr3	-	165371952	165372038	noData	noData	noData	0	0	1	0	0	noData	4.45
hsa-mir-720	chr3	+	165541822	165541932	noData	noData	noData	0	0	1	0	0	noData	2.575
hsa-mir-551b	chr3	+	169752335	169752431	unidentified	unidentified	unidentified	0	0	1	0	0	2	5.475
hsa-mir-569	chr3	-	172307146	172307242	172366789	172366289	172367289	1	0	0	1	0	0	7.325
hsa-mir-1224	chr3	+	185441886	185441971	unidentified	unidentified	unidentified	1	0	0	0	1	0	5.125
hsa-mir-1248	chr3	+	187987154	187987260	noData	noData	noData	1	0	0	0	0	noData	5.3
hsa-mir-28	chr3	+	189889262	189889348	unidentified	unidentified	unidentified	1	0	0	0	0	305	9.325
hsa-mir-944	chr3	+	191030404	191030492	unidentified	unidentified	unidentified	1	0	0	0	1	0	1.75
hsa-mir-570	chr3	+	196911451	196911548	unidentified	unidentified	unidentified	0	0	1	0	1	0	3.725
hsa-mir-922	chr3	-	198885763	198885844	unidentified	unidentified	unidentified	0	1	0	0	1	0	7.4
hsa-mir-571	chr4	+	333945	334041	unidentified	unidentified	unidentified	1	0	0	0	1	0	5.275
hsa-mir-943	chr4	-	1957908	1958002	1980974	1980474	1981474	1	0	0	1	0	0	4.45
hsa-mir-95	chr4	-	8057927	8058008	8211759	8211259	8212259	1	0	0	1	0	48	6.375
hsa-mir-548i-2	chr4	-	9166886	9167035	noData	noData	noData	0	0	1	0	0	noData	2.175
hsa-mir-572	chr4	+	10979548	10979643	unidentified	unidentified	unidentified	0	0	1	0	1	0	1.7
hsa-mir-218-1	chr4	+	20138995	20139105	20029822	20029322	20030322	1	0	0	1	0	0	11.975
hsa-mir-573	chr4	-	24130912	24131011	24195291	24194791	24195791	0	0	1	1	0	0	4.95
hsa-mir-1255b-1	chr4	-	36104382	36104445	noData	noData	noData	0	0	1	0	0	noData	4.7
hsa-mir-574	chr4	+	38546047	38546143	unidentified	unidentified	unidentified	1	0	0	0	1	0	5.125
hsa-mir-1269	chr4	+	66825136	66825241	noData	noData	noData	0	0	1	0	0	noData	3.725
hsa-mir-575	chr4	-	83893513	83893607	83939760	83939260	83940260	1	0	0	1	0	0	6.25
hsa-mir-1255a	chr4	-	102470481	102470594	noData	noData	noData	1	0	0	0	0	noData	2.825
hsa-mir-576	chr4	+	110629302	110629400	110574311	110573811	110574811	1	0	0	1	0	0	4.825
hsa-mir-297	chr4	-	112001186	112001252	unidentified	unidentified	unidentified	0	0	1	0	1	0	2.625
hsa-mir-367	chr4	-	113788478	113788546	113847070	113846570	113847570	1	0	0	1	0	0	5.8
hsa-mir-302d	chr4	-	113788608	113788676	113847070	113846570	113847570	1	0	0	1	0	0	8.85
hsa-mir-302a	chr4	-	113788787	113788856	113847070	113846570	113847570	1	0	0	1	0	0	5.85
hsa-mir-302c	chr4	-	113788967	113789035	113847070	113846570	113847570	1	0	0	1	0	0	7.275
hsa-mir-302b	chr4	-	113789089	113789162	113847070	113846570	113847570	1	0	0	1	0	0	5.2
hsa-mir-1243	chr4	+	114247467	114247560	noData	noData	noData	1	0	0	0	0	noData	5.025
hsa-mir-577	chr4	+	115797363	115797459	unidentified	unidentified	unidentified	1	0	0	0	1	0	8.875
hsa-mir-1973	chr4	+	117440329	117440373	noData	noData	noData	0	0	1	0	0	noData	4.85
hsa-mir-2054	chr4	+	126647863	126647912	noData	noData	noData	0	0	1	0	0	noData	4.175
hsa-mir-548g	chr4	-	148485230	148485319	noData	noData	noData	0	0	1	0	0	noData	1.675
hsa-mir-578	chr4	+	166526843	166526939	unidentified	unidentified	unidentified	1	0	0	0	1	0	4.925
hsa-mir-1979	chr4	-	166541263	166541339	noData	noData	noData	1	0	0	0	0	noData	6.6
hsa-mir-1305	chr4	+	183327439	183327525	noData	noData	noData	0	0	1	0	0	noData	2.425
hsa-mir-887	chr5	+	15988290	15988369	unidentified	unidentified	unidentified	1	0	0	0	1	0	3.475
hsa-mir-579	chr5	-	32430240	32430338	32480703	32480203	32481203	1	0	0	1	0	3	5.3
hsa-mir-580	chr5	-	36183750	36183847	unidentified	unidentified	unidentified	1	0	0	0	0	5	4.075
hsa-mir-1274a	chr5	+	41511490	41511561	noData	noData	noData	1	0	0	0	0	noData	3.275
hsa-mir-581	chr5	-	53283090	53283186	unidentified	unidentified	unidentified	1	0	0	0	1	0	4.025
hsa-mir-449a	chr5	-	54502116	54502207	unidentified	unidentified	unidentified	1	0	0	0	1	0	9.05
hsa-mir-449b	chr5	-	54502230	54502327	unidentified	unidentified	unidentified	1	0	0	0	1	0	7.75
hsa-mir-582	chr5	-	59035188	59035286	59100410	59099910	59100910	1	0	0	1	0	17	4.625
hsa-mir-9-2	chr5	-	87998426	87998513	unidentified	unidentified	unidentified	0	0	1	0	0	2	4.875
hsa-mir-1974	chr5	-	93930927	93930997	noData	noData	noData	1	0	0	0	0	noData	1.325
hsa-mir-583	chr5	+	95440597	95440672	unidentified	unidentified	unidentified	0	0	1	0	1	0	5.575
hsa-mir-548p	chr5	-	100180084	100180168	noData	noData	noData	1	0	0	0	0	noData	2.1
hsa-mir-548f-3	chr5	-	109877428	109877515	noData	noData	noData	1	0	0	0	0	noData	1.85
hsa-mir-1244	chr5	+	118338179	118338264	noData	noData	noData	1	0	0	0	0	noData	0.575
hsa-mir-1289-2	chr5	-	132791186	132791297	noData	noData	noData	1	0	0	0	0	noData	7.7
hsa-mir-886	chr5	-	135444075	135444196	unidentified	unidentified	unidentified	0	0	1	0	1	0	6.4
hsa-mir-874	chr5	-	137011159	137011237	unidentified	unidentified	unidentified	1	0	0	0	0	17	9.95
hsa-mir-584	chr5	-	148422068	148422165	unidentified	unidentified	unidentified	1	0	0	0	1	0	6.025
hsa-mir-143	chr5	+	148788673	148788779	unidentified	unidentified	unidentified	0	0	1	0	0	3	12.9
hsa-mir-145	chr5	+	148790401	148790489	unidentified	unidentified	unidentified	0	0	1	0	1	0	11.225
hsa-mir-378	chr5	+	149092580	149092646	unidentified	unidentified	unidentified	1	0	0	0	0	123	6.075
hsa-mir-1294	chr5	+	153706858	153707000	noData	noData	noData	1	0	0	0	0	noData	3.325
hsa-mir-1303	chr5	+	154045528	154045614	noData	noData	noData	0	0	1	0	0	noData	3.025
hsa-mir-146a	chr5	+	159844936	159845035	159827420	159826920	159827920	0	0	1	1	0	20662	6.375
hsa-mir-103-1	chr5	-	167920478	167920556	167939582	167939082	167940082	1	0	0	1	0	173	14.1
hsa-mir-103-1-as	chr5	+	167920486	167920548	noData	noData	noData	1	0	0	0	0	noData	14.125
hsa-mir-218-2	chr5	-	168127728	168127838	unidentified	unidentified	unidentified	1	0	0	0	1	0	5.65
hsa-mir-585	chr5	-	168623182	168623276	unidentified	unidentified	unidentified	1	0	0	0	1	0	3.6
hsa-mir-1271	chr5	+	175727554	175727640	noData	noData	noData	1	0	0	0	0	noData	11.05
hsa-mir-1229	chr5	-	179157883	179157952	179166650	179166150	179167150	1	0	0	1	0	0	6.725
hsa-mir-340	chr5	-	179374908	179375003	179431835	179431335	179432335	1	0	0	1	0	13	5.25
hsa-mir-548a-1	chr6	+	18679993	18680090	unidentified	unidentified	unidentified	0	0	1	0	1	0	3.3
hsa-mir-877	chr6	+	30660087	30660173	30647193	30646693	30647693	1	0	0	1	0	0	9.9
hsa-mir-1236	chr6	-	32032594	32032696	unidentified	unidentified	unidentified	1	0	0	0	1	0	4.4
hsa-mir-219-1	chr6	+	33283589	33283699	33280472	33279972	33280972	0	0	1	1	0	4	3.275
hsa-mir-1275	chr6	-	34075726	34075806	noData	noData	noData	0	0	1	0	0	noData	6.45
hsa-mir-586	chr6	-	45273388	45273485	unidentified	unidentified	unidentified	1	0	0	0	1	0	1.55
hsa-mir-206	chr6	+	52117105	52117191	unidentified	unidentified	unidentified	0	0	1	0	0	1	7.85
hsa-mir-133b	chr6	+	52121679	52121798	unidentified	unidentified	unidentified	0	0	1	0	1	0	4.725
hsa-mir-30c-2	chr6	-	72143383	72143455	unidentified	unidentified	unidentified	0	0	1	0	0	137	5.75
hsa-mir-30a	chr6	-	72169974	72170045	unidentified	unidentified	unidentified	0	0	1	0	0	49	6.525
hsa-mir-2113	chr6	+	98579127	98579218	noData	noData	noData	0	0	1	0	0	noData	9.375
hsa-mir-587	chr6	+	107338692	107338788	unidentified	unidentified	unidentified	0	0	1	0	1	0	5.05
hsa-mir-548b	chr6	-	119431910	119432007	119442129	119441629	119442629	1	0	0	1	0	0	2
hsa-mir-588	chr6	+	126847469	126847552	unidentified	unidentified	unidentified	0	0	1	0	1	0	8.975
hsa-mir-548a-2	chr6	+	135601990	135602087	135587211	135586711	135587711	0	0	1	1	0	0	10.7
hsa-mir-1202	chr6	+	156309622	156309705	noData	noData	noData	0	0	1	0	0	noData	5.75
hsa-mir-1913	chr6	-	166842831	166842911	noData	noData	noData	1	0	0	0	0	noData	8.325
hsa-mir-339	chr7	-	1029094	1029188	1034685	1034185	1035185	1	0	0	1	0	24	6.275
hsa-mir-589	chr7	-	5501975	5502074	5520133	5519633	5520633	1	0	0	1	0	46	9.1
hsa-mir-1302-6	chr7	-	18133367	18133457	noData	noData	noData	0	0	1	0	0	noData	6.5
hsa-mir-1183	chr7	+	21477200	21477289	noData	noData	noData	1	0	0	0	0	noData	3.875
hsa-mir-148a	chr7	-	25956063	25956131	25957485	25956985	25957985	0	0	1	1	0	525	5.8
hsa-mir-196b	chr7	-	27175623	27175707	unidentified	unidentified	unidentified	0	0	1	0	0	5	3.95
hsa-mir-550-1	chr7	+	30295934	30296031	30291124	30290624	30291624	1	0	0	1	0	0	2.275
hsa-mir-550-2	chr7	+	32739117	32739214	unidentified	unidentified	unidentified	0	0	1	0	1	0	0.95
hsa-mir-548n	chr7	-	34946896	34946971	noData	noData	noData	1	0	0	0	0	noData	3.55
hsa-mir-1200	chr7	-	36925486	36925562	noData	noData	noData	1	0	0	0	0	noData	8.9
hsa-mir-590	chr7	+	73243463	73243560	73226653	73226153	73227153	1	0	0	1	0	49	3.5
hsa-mir-1285-1	chr7	-	91671264	91671348	noData	noData	noData	1	0	0	0	0	noData	1.075
hsa-mir-653	chr7	-	92950007	92950103	unidentified	unidentified	unidentified	1	0	0	0	1	0	5.55
hsa-mir-489	chr7	-	92951183	92951267	unidentified	unidentified	unidentified	1	0	0	0	1	0	3.025
hsa-mir-591	chr7	-	95686909	95687004	95788962	95788462	95789462	1	0	0	1	0	0	7.3
hsa-mir-25	chr7	-	99529118	99529202	99536254	99535754	99536754	1	0	0	1	0	167	9.775
hsa-mir-93	chr7	-	99529326	99529406	99536254	99535754	99536754	1	0	0	1	0	413	8.575
hsa-mir-106b	chr7	-	99529551	99529633	99536254	99535754	99536754	1	0	0	1	0	135	7.4
hsa-mir-548o	chr7	-	101833193	101833307	noData	noData	noData	1	0	0	0	0	noData	0.6
hsa-mir-592	chr7	-	126485377	126485474	unidentified	unidentified	unidentified	1	0	0	0	1	0	5.475
hsa-mir-593	chr7	+	127509148	127509248	127459295	127458795	127459795	1	0	0	1	0	0	6.55
hsa-mir-129-1	chr7	+	127635160	127635232	127563212	127562712	127563712	0	0	1	1	0	0	6.375
hsa-mir-182	chr7	-	129197458	129197568	129253013	129252513	129253513	0	0	1	1	0	4	14.25
hsa-mir-96	chr7	-	129201767	129201845	129253013	129252513	129253513	0	0	1	1	0	0	14.5
hsa-mir-183	chr7	-	129201980	129202090	129253013	129252513	129253513	0	0	1	1	0	1	11.825
hsa-mir-335	chr7	+	129923187	129923281	129913441	129912941	129913941	1	0	0	1	0	76	4.05
hsa-mir-29a	chr7	-	130212045	130212109	unidentified	unidentified	unidentified	0	0	1	0	0	88278	4.3
hsa-mir-29b-1	chr7	-	130212757	130212838	unidentified	unidentified	unidentified	0	0	1	0	0	14275	6.075
hsa-mir-490	chr7	+	136238453	136238581	unidentified	unidentified	unidentified	1	0	0	0	1	0	9.175
hsa-mir-548f-4	chr7	-	146706041	146706146	noData	noData	noData	1	0	0	0	0	noData	3.125
hsa-mir-1975	chr7	+	148269512	148269587	noData	noData	noData	0	0	1	0	0	noData	5.4
hsa-mir-671	chr7	+	150566439	150566557	150560488	150559988	150560988	0	1	0	1	0	109	4.075
hsa-mir-153-2	chr7	-	157059788	157059875	157062097	157061597	157062597	1	0	0	1	0	0	9.025
hsa-mir-595	chr7	-	158018170	158018266	unidentified	unidentified	unidentified	1	0	0	0	1	0	10.125
hsa-mir-596	chr8	+	1752803	1752880	1752705	1752205	1753205	0	0	1	1	0	0	12.725
hsa-mir-548i-3	chr8	-	7983872	7984021	noData	noData	noData	0	0	1	0	0	noData	0
hsa-mir-597	chr8	+	9636591	9636688	9450796	9450296	9451296	1	0	0	1	0	0	8.625
hsa-mir-124-1	chr8	-	9798307	9798392	unidentified	unidentified	unidentified	0	0	1	0	1	0	6.9
hsa-mir-1322	chr8	-	10720292	10720363	noData	noData	noData	1	0	0	0	0	noData	12.45
hsa-mir-598	chr8	-	10930125	10930222	10943361	10942861	10943861	1	0	0	1	0	13	8.825
hsa-mir-383	chr8	-	14755317	14755390	unidentified	unidentified	unidentified	1	0	0	0	1	0	5.95
hsa-mir-320a	chr8	-	22158419	22158501	noData	noData	noData	0	0	1	0	0	noData	3.9
hsa-mir-548h-4	chr8	-	26962286	26962397	noData	noData	noData	0	0	1	0	0	noData	4.75
hsa-mir-486	chr8	-	41637115	41637183	41678345	41677845	41678845	1	0	0	1	0	14	8.975
hsa-mir-124-2	chr8	+	65454259	65454368	unidentified	unidentified	unidentified	0	0	1	0	1	0	7.375
hsa-mir-2052	chr8	+	75780482	75780537	noData	noData	noData	0	0	1	0	0	noData	5.075
hsa-mir-599	chr8	-	100618039	100618134	100784124	100783624	100784624	1	0	0	1	0	0	11.25
hsa-mir-875	chr8	-	100618189	100618265	100784124	100783624	100784624	1	0	0	1	0	0	11.05
hsa-mir-1273	chr8	-	101105385	101105488	noData	noData	noData	1	0	0	0	0	noData	2.675
hsa-mir-548a-3	chr8	-	105565772	105565869	105671295	105670795	105671795	0	0	1	1	0	0	6.1
hsa-mir-2053	chr8	+	113724897	113724988	noData	noData	noData	1	0	0	0	0	noData	5.625
hsa-mir-548d-1	chr8	-	124429454	124429551	unidentified	unidentified	unidentified	1	0	0	0	0	1	1.525
hsa-mir-1204	chr8	+	128877389	128877456	noData	noData	noData	0	0	1	0	0	noData	4.55
hsa-mir-1205	chr8	+	129042060	129042123	noData	noData	noData	0	0	1	0	0	noData	7.1
hsa-mir-1206	chr8	+	129090325	129090384	noData	noData	noData	0	0	1	0	0	noData	5.3
hsa-mir-1207	chr8	+	129130579	129130666	noData	noData	noData	0	0	1	0	0	noData	6.5
hsa-mir-1208	chr8	+	129231543	129231616	noData	noData	noData	0	0	1	0	0	noData	8.975
hsa-mir-30b	chr8	-	135881944	135882032	135914118	135913618	135914618	0	0	1	1	0	657	4.75
hsa-mir-30d	chr8	-	135886300	135886370	135914118	135913618	135914618	0	0	1	1	0	1317	4.575
hsa-mir-151	chr8	-	141811844	141811934	141918663	141918163	141919163	1	0	0	1	0	17	12.975
hsa-mir-1302-7	chr8	-	142865509	142865581	noData	noData	noData	0	0	1	0	0	noData	3.325
hsa-mir-937	chr8	-	144967114	144967200	unidentified	unidentified	unidentified	1	0	0	0	1	0	5.725
hsa-mir-661	chr8	-	145091346	145091435	unidentified	unidentified	unidentified	1	0	0	0	1	0	8.4
hsa-mir-939	chr8	-	145590171	145590253	145605636	145605136	145606136	1	0	0	1	0	1	5.05
hsa-mir-1234	chr8	-	145596283	145596367	145605636	145605136	145606136	1	0	0	1	0	0	5.4
hsa-mir-1302-2	chr9	+	20143	20281	noData	noData	noData	0	0	1	0	0	noData	0
hsa-mir-101-2	chr9	+	4840296	4840375	4782986	4782486	4783486	1	0	0	1	0	874	4.15
hsa-mir-491	chr9	+	20706103	20706187	20674246	20673746	20674746	1	0	0	1	0	3	9.3
hsa-mir-31	chr9	-	21502113	21502184	21549701	21549201	21550201	0	0	1	1	0	1083	7.825
hsa-mir-876	chr9	-	28853623	28853704	unidentified	unidentified	unidentified	0	0	1	0	1	0	7.9
hsa-mir-873	chr9	-	28878876	28878953	unidentified	unidentified	unidentified	0	0	1	0	1	0	8.2
hsa-mir-1299	chr9	-	68292058	68292141	noData	noData	noData	0	0	1	0	0	noData	23.825
hsa-mir-204	chr9	-	72614710	72614820	unidentified	unidentified	unidentified	1	0	0	0	1	0	3.475
hsa-mir-7-1	chr9	-	85774482	85774592	85784455	85783955	85784955	1	0	0	1	0	118	5.225
hsa-let-7a-1	chr9	+	95978059	95978139	95968905	95968405	95969405	0	0	1	1	0	6831	3.825
hsa-let-7f-1	chr9	+	95978449	95978536	95968905	95968405	95969405	0	0	1	1	0	9542	4.8
hsa-let-7d	chr9	+	95980936	95981023	95968905	95968405	95969405	0	0	1	1	0	1786	8.4
hsa-mir-23b	chr9	+	96887310	96887407	unidentified	unidentified	unidentified	1	0	0	0	0	390	9.85
hsa-mir-27b	chr9	+	96887547	96887644	unidentified	unidentified	unidentified	1	0	0	0	0	327	9.2
hsa-mir-24-1	chr9	+	96888123	96888191	unidentified	unidentified	unidentified	1	0	0	0	0	395	7.35
hsa-mir-1302-8	chr9	-	99165656	99165784	noData	noData	noData	1	0	0	0	0	noData	11.825
hsa-mir-32	chr9	-	110848329	110848399	110922091	110921591	110922591	1	0	0	1	0	384	11.075
hsa-mir-455	chr9	+	116011534	116011630	unidentified	unidentified	unidentified	1	0	0	0	1	0	11.15
hsa-mir-147	chr9	-	122047077	122047149	unidentified	unidentified	unidentified	0	0	1	0	1	0	9.75
hsa-mir-600	chr9	-	124913645	124913743	unidentified	unidentified	unidentified	0	0	1	0	1	0	11.15
hsa-mir-601	chr9	-	125204624	125204703	unidentified	unidentified	unidentified	1	0	0	0	1	0	5.775
hsa-mir-181a-2	chr9	+	126494541	126494651	126460780	126460280	126461280	1	0	0	1	0	86	9.625
hsa-mir-181b-2	chr9	+	126495809	126495898	126460780	126460280	126461280	1	0	0	1	0	282	8.275
hsa-mir-199b	chr9	-	130046820	130046930	unidentified	unidentified	unidentified	1	0	0	0	0	25	4.275
hsa-mir-219-2	chr9	-	130194717	130194814	unidentified	unidentified	unidentified	0	0	1	0	1	0	3.95
hsa-mir-126	chr9	+	138684874	138684959	unidentified	unidentified	unidentified	1	0	0	0	0	42	4.175
hsa-mir-602	chr9	+	139852691	139852789	unidentified	unidentified	unidentified	0	0	1	0	1	0	5.8
hsa-mir-651	chrX	+	8055005	8055102	7966079	7965579	7966579	0	0	1	1	0	8	4.75
hsa-mir-1308	chrX	-	21990179	21990233	noData	noData	noData	1	0	0	0	0	noData	3.275
hsa-mir-548f-5	chrX	-	32569511	32569597	noData	noData	noData	1	0	0	0	0	noData	2.325
hsa-mir-221	chrX	-	45490528	45490638	45513917	45513417	45514417	0	0	1	1	0	2921	5.275
hsa-mir-222	chrX	-	45491364	45491474	45513917	45513417	45514417	0	0	1	1	0	1257	4.4
hsa-mir-532	chrX	+	49654493	49654584	49573939	49573439	49574439	1	0	0	1	0	22	12.525
hsa-mir-188	chrX	+	49654848	49654934	49573939	49573439	49574439	1	0	0	1	0	1	9.5
hsa-mir-500	chrX	+	49659778	49659862	49573939	49573439	49574439	1	0	0	1	0	1	6.175
hsa-mir-362	chrX	+	49660311	49660376	49573939	49573439	49574439	1	0	0	1	0	60	13.325
hsa-mir-501	chrX	+	49661069	49661153	49573939	49573439	49574439	1	0	0	1	0	1	11.1
hsa-mir-660	chrX	+	49664588	49664685	49573939	49573439	49574439	1	0	0	1	0	123	4.45
hsa-mir-502	chrX	+	49665945	49666031	49573939	49573439	49574439	1	0	0	1	0	0	5.925
hsa-mir-98	chrX	-	53599908	53600027	53730481	53729981	53730981	1	0	0	1	0	131	4.775
hsa-let-7f-2	chrX	-	53600877	53600960	53730481	53729981	53730981	1	0	0	1	0	4226	7.85
hsa-mir-1468	chrX	-	62922606	62922692	noData	noData	noData	0	0	1	0	0	noData	3.675
hsa-mir-223	chrX	+	65155436	65155546	unidentified	unidentified	unidentified	0	0	1	0	0	202	5.425
hsa-mir-421	chrX	-	73354936	73355021	73428658	73428158	73429158	0	0	1	1	0	19	1.85
hsa-mir-374b	chrX	-	73355106	73355178	73428658	73428158	73429158	0	0	1	1	0	341	2.65
hsa-mir-545	chrX	-	73423663	73423769	73428658	73428158	73429158	0	0	1	1	0	1	4.075
hsa-mir-374a	chrX	-	73423845	73423917	73428658	73428158	73429158	0	0	1	1	0	833	4.75
hsa-mir-384	chrX	-	76056091	76056179	unidentified	unidentified	unidentified	0	0	1	0	1	0	3.95
hsa-mir-325	chrX	-	76142219	76142317	unidentified	unidentified	unidentified	0	0	1	0	1	0	5.65
hsa-mir-548i-4	chrX	-	83367415	83367492	noData	noData	noData	0	0	1	0	0	noData	1.075
hsa-mir-1321	chrX	+	84977440	84977519	noData	noData	noData	0	0	1	0	0	noData	2.55
hsa-mir-361	chrX	-	85045296	85045368	85189265	85188765	85189765	1	0	0	1	0	1136	4.1
hsa-mir-548m	chrX	-	94204795	94204881	noData	noData	noData	0	0	1	0	0	noData	0.95
hsa-mir-652	chrX	+	109185212	109185310	109133038	109132538	109133538	1	0	0	1	0	113	2.8
hsa-mir-1912	chrX	+	113792274	113792354	noData	noData	noData	1	0	0	0	0	noData	4.125
hsa-mir-1264	chrX	+	113793385	113793454	noData	noData	noData	1	0	0	0	0	noData	3.675
hsa-mir-1298	chrX	+	113855905	113856017	noData	noData	noData	1	0	0	0	0	noData	6.1
hsa-mir-1911	chrX	+	113903999	113904079	noData	noData	noData	1	0	0	0	0	noData	4.15
hsa-mir-448	chrX	+	113964272	113964383	unidentified	unidentified	unidentified	1	0	0	0	1	0	5.75
hsa-mir-1277	chrX	+	117404384	117404462	noData	noData	noData	1	0	0	0	0	noData	2.4
hsa-mir-766	chrX	-	118664728	118664839	118711293	118710793	118711793	1	0	0	1	0	8	4.75
hsa-mir-220a	chrX	-	122523626	122523736	unidentified	unidentified	unidentified	0	0	1	0	1	0	7
hsa-mir-363	chrX	-	133131073	133131148	133134894	133134394	133135394	0	0	1	1	0	694	7.8
hsa-mir-92a-2	chrX	-	133131233	133131308	133134894	133134394	133135394	0	0	1	1	0	184	9.325
hsa-mir-19b-2	chrX	-	133131366	133131462	133134894	133134394	133135394	0	0	1	1	0	260	8.1
hsa-mir-20b	chrX	-	133131504	133131573	133134894	133134394	133135394	0	0	1	1	0	77	6.1
hsa-mir-18b	chrX	-	133131736	133131807	133134894	133134394	133135394	0	0	1	1	0	9	7.2
hsa-mir-106a	chrX	-	133131893	133131974	133134894	133134394	133135394	0	0	1	1	0	21	5.35
hsa-mir-450b	chrX	-	133501880	133501958	unidentified	unidentified	unidentified	0	0	1	0	0	1	4.575
hsa-mir-450a-1	chrX	-	133502036	133502127	unidentified	unidentified	unidentified	0	0	1	0	1	0	5.75
hsa-mir-450a-2	chrX	-	133502203	133502303	unidentified	unidentified	unidentified	0	0	1	0	1	0	4.625
hsa-mir-542	chrX	-	133503036	133503133	unidentified	unidentified	unidentified	0	0	1	0	0	4	9.45
hsa-mir-503	chrX	-	133508023	133508094	unidentified	unidentified	unidentified	0	0	1	0	0	1	3.975
hsa-mir-424	chrX	-	133508309	133508407	unidentified	unidentified	unidentified	0	0	1	0	0	96	2.75
hsa-mir-934	chrX	+	135460702	135460785	unidentified	unidentified	unidentified	1	0	0	0	1	0	4.925
hsa-mir-504	chrX	-	137577537	137577620	unidentified	unidentified	unidentified	1	0	0	0	1	0	5.525
hsa-mir-505	chrX	-	138833972	138834056	138842894	138842394	138843394	0	0	1	1	0	7	6.15
hsa-mir-320d-2	chrX	-	139836002	139836050	noData	noData	noData	0	0	1	0	0	noData	3.05
hsa-mir-890	chrX	-	144883484	144883561	unidentified	unidentified	unidentified	0	0	1	0	1	0	4.75
hsa-mir-888	chrX	-	144883993	144884070	unidentified	unidentified	unidentified	0	0	1	0	1	0	8.7
hsa-mir-892a	chrX	-	144885878	144885953	unidentified	unidentified	unidentified	0	0	1	0	1	0	4.825
hsa-mir-892b	chrX	-	144886407	144886484	unidentified	unidentified	unidentified	0	0	1	0	1	0	6.4
hsa-mir-891b	chrX	-	144890262	144890341	unidentified	unidentified	unidentified	0	0	1	0	1	0	3.65
hsa-mir-891a	chrX	-	144917003	144917082	unidentified	unidentified	unidentified	0	0	1	0	1	0	6.55
hsa-mir-513c	chrX	-	146078913	146078997	unidentified	unidentified	unidentified	0	0	1	0	1	0	5.625
hsa-mir-513b	chrX	-	146088253	146088337	unidentified	unidentified	unidentified	0	0	1	0	1	0	3.125
hsa-mir-513a-1	chrX	-	146102672	146102801	unidentified	unidentified	unidentified	0	0	1	0	1	0	1.75
hsa-mir-513a-2	chrX	-	146115035	146115162	unidentified	unidentified	unidentified	0	0	1	0	1	0	1.95
hsa-mir-506	chrX	-	146119929	146120053	unidentified	unidentified	unidentified	0	0	1	0	1	0	8.475
hsa-mir-507	chrX	-	146120193	146120287	unidentified	unidentified	unidentified	0	0	1	0	1	0	5.025
hsa-mir-508	chrX	-	146126122	146126237	unidentified	unidentified	unidentified	0	0	1	0	1	0	8.725
hsa-mir-509-2	chrX	-	146147969	146148060	unidentified	unidentified	unidentified	0	0	1	0	1	0	0.525
hsa-mir-509-3	chrX	-	146148861	146148936	unidentified	unidentified	unidentified	0	0	1	0	1	0	2.775
hsa-mir-509-1	chrX	-	146149741	146149835	unidentified	unidentified	unidentified	0	0	1	0	1	0	1.8
hsa-mir-510	chrX	-	146161544	146161618	unidentified	unidentified	unidentified	0	0	1	0	1	0	6.1
hsa-mir-514-1	chrX	-	146168456	146168554	unidentified	unidentified	unidentified	0	0	1	0	1	0	2.275
hsa-mir-514-2	chrX	-	146171152	146171240	unidentified	unidentified	unidentified	0	0	1	0	1	0	0
hsa-mir-514-3	chrX	-	146173850	146173938	unidentified	unidentified	unidentified	0	0	1	0	1	0	0.65
hsa-mir-224	chrX	-	150877705	150877786	unidentified	unidentified	unidentified	1	0	0	0	1	0	4.875
hsa-mir-452	chrX	-	150878755	150878840	unidentified	unidentified	unidentified	1	0	0	0	1	0	5.325
hsa-mir-105-1	chrX	-	151311346	151311427	unidentified	unidentified	unidentified	1	0	0	0	1	0	4.025
hsa-mir-767	chrX	-	151312548	151312657	unidentified	unidentified	unidentified	1	0	0	0	1	0	10.025
hsa-mir-105-2	chrX	-	151313539	151313620	unidentified	unidentified	unidentified	1	0	0	0	1	0	6.05
hsa-mir-1184	chrX	-	153768828	153768927	noData	noData	noData	1	1	0	0	0	noData	0
hsa-mir-1184	chrX	-	154265942	154266041	noData	noData	noData	0	1	0	0	0	noData	0
hsa-mir-1184	chrX	+	154340371	154340470	noData	noData	noData	0	1	0	0	0	noData	0
